# Supplementary material for: Nerve growth factor receptor limits inflammation to promote remodeling and repair of osteoarthritic joints
Source: Nat Commun. 2024 Apr 15;15:3225. doi: 10.1038/s41467-024-47633-6 (PMC11018862; doi:10.1038/s41467-024-47633-6)
Supplement: Supplementary file 4 — Source Data [file 41467_2024_47633_MOESM4_ESM.xlsx]

## Sheet: Fig. 1
	Fig. 1d
	sham	1.24419	0.97052	0.957547	0.865499	0.962242
	DMM	2.4895	2.88939	3.43904	2.99368	2.51263
	Fig. 1e
	sham	0.910607	1.004	1.07498	1.22005	0.790361
	DMM	6.73778	6.21512	7.47107	6.04664	5.8736
	Fig. 1f
	sham	1.0933	1.10919	1.13069	0.739927	0.926895
	DMM	4.63736	4.018	5.04505	4.51048	4.82798
	Fig. 1g
	sham	1.0813	0.832973	1.05755	0.885878	1.1423
	DMM	3.18827	4.02155	3.32335	2.95635	5.0249
	Fig. 1h
	sham	0.900638	1.10277	1.04034	0.683492	1.27276
	DMM	7.37554	6.06017	7.18306	4.58621	5.88879

## Sheet: Fig. 2
		Fig. 2e
		10T1/2	0.5949	1.7541	0.651
		AC	21.45	22.05	24.3
		ATDC5	0.3039	0.2335	0.418
		C2C12	3.644	3.96	4.394
		CD45-	0.1302	0.1506	0.08184
		E14.5	4.469	4.258	2.99
		Fig. 2f
		hMSC	1.3264e-05	8.1647e-06	9.9825e-06
		hFOB	0.00045127	0.00024351	0.00021495
		Saos-2	0.00639624	0.0036483	0.00192816
		Fig. 2g
		hMSC	3.2886e-05	6.3617e-06	2.6898e-05
		hFOB	0.00012781	4.5187e-05	6.6158e-05
		SaOS2	0.00056535	0.00037299	0.00026192

## Sheet: Fig. 4
		Fig. 4e
		control	0.366	0.7228	0.6871	0.5983	0.5187	0.3483	0.4359	0.2857	0.3686	0.8173	0.4305	0.5456
		KO	0.2522	0.3497	0.3127	0.4512	0.2655	0.2481	0.3449	0.3657	0.3312	0.4128	0.409	0.2378
		Fig. 4f
		control	0.8463	0.9349	0.9121	0.8997	0.8594	0.8776	0.8535	0.8614	0.8823	0.8229	0.9433	0.9076
		KO	0.6503	0.6845	0.6251	0.5773	0.6076	0.8024	0.7242	0.8627	0.7329	0.7279	0.567	0.8593

## Sheet: Fig. 5
	Fig. 5d
	vec	sg2	vec + cytokines	sg2 + cytokines
	0.9654	0.6152	0.853	0.3173
	1.0346	0.6639	0.7426	0.2821
	Fig. 5e
	vec	sg2	vec + cytokines	sg2 + cytokines
	0.9581	0.7738	0.8775	0.3622
	1.0519	0.712	0.8715	0.2784
	Fig. 5f
	vec	sg2	vec + cytokines	sg2 + cytokines
	1.093	0.6919	0.5988	0.491
	0.9067	0.6193	0.7424	0.4043
	Fig. 5i
		SMAD1	p-SMAD1
	con sham	1.11312	0.896314
		0.97051	1.02162
		0.888728	0.958722
		1.10507	0.94742
		0.922569	1.17592
	KO sham	1.01032	0.99829
		1.09284	1.12875
		1.06678	0.925425
		1.05493	1.1942
		0.955443	1.27579
	con DMM	5.49897	3.29681
		4.85186	4.37301
		4.44298	3.55846
		4.69751	3.34828
		4.28921	3.6095
	KO DMM	2.28489	2.13303
		2.29802	1.8503
		1.64638	1.65902
		1.83197	2.00518
		1.7532	1.53708
	Fig. 5k
	control	0.999172	0.929085	0.781842	0.918945	1.37096
	KO	0.289992	0.441785	0.578815	0.322988	0.49339

## Sheet: Fig. 6
		Fig. 6a
		vec	sg2	vec + TNF	sg2 + TNF
		0.7958	1.244	1.54	4.177
		0.9204	2.454	0.9748	3.37
		1.2838	1.98	1.617	4.295
		Fig. 6b
		vec	sg2	vec + TNF	sg2 + TNF
		1.025	1.815	0.941	1.85
		1.2191	1.495	1.037	1.482
		0.7557	1.395	1.111	1.555
		Fig. 6c
		vec	sg2	vec + TNF	sg2 + TNF
		1.05306	0.832107	1.03592	2.25784
		0.897951	1.41935	1.48505	2.27395
		1.05307	1.35207	1.45545	2.76206
		Fig. 6e
		vector	deletion
		15	25
		16	22
		18	26
		Fig. 6g
		control	4.93066	3.94477	3.96683	4.31034	4.41176	5.74713	4.23233
		KO	15.0505	13.6546	14.1036	14.029	11.3716	12.9151	15.3846
		Fig. 6i
		control	0.908713	1.01181	1.04063	0.943354	1.0955
		KO	2.6057	2.80285	3.04483	2.4513	2.71071

## Sheet: Fig. 7
		Fig. 7b
		sham	18.18	23.08	19.05	16.67	18.18
		OA	71.43	76.92	75	78.57	65
		Fig. 7d
		control	73.91	76.92	72.22	76.47	75
		KO	94.44	100	90.63	96.43	95
		Fig. 7f
		non OA	0.783153	1.27635	1.20094	0.580924	1.15863
		OA	3.16787	2.37725	6.54467	5.51496	4.34373
		Fig. 7h
		non OA	29.17	25	27.27	20	35
		OA	100	91.67	42.86	75	73.33

## Sheet: Fig. S1
		Fig. S1a
		vec	0.8958	0.994	1.088
		sg2	0.2055	0.2084	0.4256
		Fig. S1b
		vector	0.6974	0.946	1.3566
		CRISPRa	1.765	2.014	1.454
		Fig. S1c
		TrkA	0.92	1	1.08
		Ngfr	59.6788	45.5426	50.8842

## Sheet: Fig. S3
		Fig. S3b
		con sham	0.796178	0.923567	1.24204	0.66879	1.36943
		KO sham	0.087938	0.318471	0.063694	0.159236	0.067855
		con DMM	2.61146	3.43949	3.15287	2.89809	2.96178
		KO DMM	0.095541	0.191083	0.286624	0.414013	0.382166
		Fig. S3d
		con sham	0.929432	1.04072	1.06579	1.10088	0.863173
		KO sham	1.22893	1.2129	1.14043	0.764892	0.640738
		con DMM	3.59444	3.10889	3.41137	3.2118	3.02133
		KO DMM	3.85972	3.26646	3.37252	3.23732	4.094

## Sheet: Fig. S4
		Fig. S4
		control	0.6036	0.6219	0.644	0.5858	0.5602	0.4931	0.5857	0.5236	0.5587	0.5906	0.6669	0.5789	0.67	0.6859	0.4613
		KO	0.4757	0.5459	0.5542	0.5714	0.6041	0.6078	0.5875	0.4944	0.6095	0.5817	0.6927	0.4198

## Sheet: Fig. S5
		Fig. S5b
		control	16	20	18	17	21	22	19
		KO	21	16	15	22	20	18	23
		Fig. S5e
		control	0.5924	0.4851	0.6905	0.4473	0.6002	0.5109	0.4264
		KO	0.5691	0.4954	0.357	0.5099	0.6829	0.5203	0.3494
		Fig. S5g
		con sham	0.990179	0.998594	1.1172	0.86177	1.03225
		KO sham	0.867805	0.759146	0.805188	0.623229	0.927845
		con OA	3.1557	2.7818	2.72998	3.437	3.16898
		KO OA	1.86793	2.40487	2.63396	1.74832	2.22983

[truncated: 5 more sheets: Fig. S7, Fig. S8, Fig. S9, Fig. S10, Fig. S11]
